# Supplementary material for: Inhibition or Stimulation of Autophagy Affects Early Formation of Lipofuscin-Like Autofluorescence in the Retinal Pigment Epithelium Cell
Source: Int J Mol Sci. 2017 Mar 29;18(4):728. doi: 10.3390/ijms18040728 (PMC5412314; doi:10.3390/ijms18040728)
Supplement: Supplementary file 1 [file ijms-18-00728-s001.zip]

Archive with 4 entries (4 files):
- Lei et al_MolVis_Suppl Movie 2.avi (Converted).mov
- ijms-169944-suppl.pptx
- Lei et al_Inhibition or stimulation of autophagy_2016_Suppl Info description.pdf
- Lei et al_MolVis_Suppl Movie 1.avi (Converted).mov
